# Supplementary material for: High-Resolution Electrospray and Ion Mobility Sequential Mass Spectrometry for Structural Characterisation of Anticancer Stem Cell Agent Salinomycin and Its Isomers
Source: Molecules. 2025 Nov 22;30(23):4512. doi: 10.3390/molecules30234512 (PMC12693351; doi:10.3390/molecules30234512)
Supplement: Supplementary file 1 [file molecules-30-04512-s001.zip]

Archive with 1 entries (1 files):
- molecules-3934273-supplementary.pdf
